# Supplementary material for: The Healthy Fatty Index Allows for Deeper Insights into the Lipid Composition of Foods of Animal Origin When Compared with the Atherogenic and Thrombogenicity Indexes
Source: Foods. 2024 May 17;13(10):1568. doi: 10.3390/foods13101568 (PMC11120502; doi:10.3390/foods13101568)
Supplement: Supplementary file 1 [file foods-13-01568-s001.zip]

Archive with 1 entries (1 files):
- foods-2986224-supplementary.pdf
